# Supplementary material for: Ultrasensitive Detection of C-Reactive Protein by a Novel Nanoplasmonic Immunoturbidimetry Assay
Source: Biosensors (Basel). 2022 Nov 2;12(11):958. doi: 10.3390/bios12110958 (PMC9688280; doi:10.3390/bios12110958)
Supplement: Supplementary file 1 [file biosensors-12-00958-s001.zip]

Archive with 1 entries (1 files):
- biosensors-1978635-supplementary.pdf
